# Supplementary material for: MiR-125b-5p Is Involved in Sorafenib Resistance through Ataxin-1-Mediated Epithelial-Mesenchymal Transition in Hepatocellular Carcinoma
Source: Cancers (Basel). 2021 Sep 30;13(19):4917. doi: 10.3390/cancers13194917 (PMC8508441; doi:10.3390/cancers13194917)
Supplement: Supplementary file 1 [file cancers-13-04917-s001.zip]

Archive with 1 entries (1 files):
- cancers-1393031-supplementary.pdf
